# Supplementary material for: The plant-specific histone residue Phe41 is important for genome-wide H3.1 distribution
Source: Nat Commun. 2018 Feb 12;9:630. doi: 10.1038/s41467-018-02976-9 (PMC5809374; doi:10.1038/s41467-018-02976-9)
Supplement: Supplementary file 4 — Supplementary Data 2 [file 41467_2018_2976_MOESM4_ESM.xlsx]

## Sheet: Sheet1
Supplementary Data 2. Numbers of nuclei examined in immunofluorescence experiments.
		Overlap with Chromo center			Absent in Chromo center			Diffuse signal
Name	Total	No.	%		No.	%		No.	%
H3.1	55	49	89		0	0		6	11
H3.3	49	0	0		39	80		10	20
H3.1F41Y	42	8	19		3	7		31	74
H3.3Y41F	47	1	2		36	77		10	21
H3.1A31T	46	34	74		0	0		12	26
H3.3T31A	41	2	5		34	83		5	12
H3.1swap	40	3	8		30	75		7	18
H3.3swap	53	9	17		4	8		40	75
