# Supplementary material for: The plant-specific histone residue Phe41 is important for genome-wide H3.1 distribution
Source: Nat Commun. 2018 Feb 12;9:630. doi: 10.1038/s41467-018-02976-9 (PMC5809374; doi:10.1038/s41467-018-02976-9)
Supplement: Supplementary file 5 — Supplementary Data 3 [file 41467_2018_2976_MOESM5_ESM.xlsx]

## Sheet: Sheet1
Supplementary Data 3. Primers used in this study.
Name	Direction	Sequences
H3.3	F	CACCATCCGATATAACAAAATTTGAATCGC
	R	AGCACGTTCTCCTCTGATCCTGCGAGC
H3.1	F	CACCTGATGAAGATTAAGAAGACTAGTCG
	R	AGCTCTTTCTCCTCTGATTCTCCTCGC
H3.3T31A	F	AGCCACTGGAGGAGTCAAGA
	R	CAGTGGCTGGTGCAGACTTA
H3.1A31T	F	ACCACCGGAGGAGTGAAGA
	R	GGTGGTCGGAGCAGATTTC
H3.3Y41F	F	CATCGTTTCCGTCCAGGAAC
	R	GGAAACGATGGGGCTTCTTG
H3.1F41Y	F	CATAGATACCGTCCAGGAAC
	R	GGTATCTATGCGGCTTCTT
H3.1swap	F	AGGTTTCAGAGCCATGCTGTTCTTGCTTTACAAGA
	R	TCTTGTAAAGCAAGAACAGCATGGCTCTGAAACCT
H3.3 swap	F	CGTTTCCAGAGCAGTGCTGTT
	R	AGCACTGCTCTGGAAACGCAA
AT2G33480	F	GGAAAGCGACTGGTCTCGAT
	R	AGTTCTTGTTCCGTTTGGTGG
AT3G10490	F	CCACCAACACTGCCATCTCT
	R	GGCAAAGGTTCCTTGTGAGG
AT1G37110	F	TGGAATCTCAGGGTCAAGG
	R	CCTTCTGAGGTGAGGGACA
AT2G17950	F	GCATCGCCACCACATTCTT
	R	TGGGCAAACATGGATCATCA
AT4G10790	F	AAGAGCGAAACCAAGATCCA
	R	ACGAGGGGCTAAAGGAGAAA
AT3G50625	F	CTGCCAATCCTCACATGGCTTTC
	R	CTGACACACTGGACGCTCTC
AT5G29026	F	TGGAACACCAGTCAGGCAATG
	R	GCGCCCATATAGTTCCTCCTAC
AT1G19350	F	CCTCTATGGTGCCAACCTCG
	R	TCTCCCCTTCCCATGGCTTA
