# Supplementary material for: The plant-specific histone residue Phe41 is important for genome-wide H3.1 distribution
Source: Nat Commun. 2018 Feb 12;9:630. doi: 10.1038/s41467-018-02976-9 (PMC5809374; doi:10.1038/s41467-018-02976-9)
Supplement: Supplementary file 6 — Supplementary Data 4 [file 41467_2018_2976_MOESM6_ESM.xlsx]

## Sheet: Sheet1
Supplementary Data 4. Read and peak numbers for each ChIP-seq experiment.
ChIP-seq	Raw reads	Reads mapped to genome	Unique mapped reads	Peak FDR	Peak numbers
H3.1	30772123	30399296	23726644	1e-20	1956
H3.3	22159903	21823160	14600813	1e-30	1438
H3.3Y41F	51013743	49998514	29252874	0.001	1019
H3.1F41Y-Rep1	9385620	8825333	4455513	0.001	1936
H3.1F41Y- Rep2	39996659	39012468	16545084
H3.1A31T	5884756	4826300	1399469	1e-30	1728
H3.3T31A	15317744	14653076	10488145	1e-100	1311
H3.1swap	11450731	11352542	8309095	0.001	284
H3.3swap- Rep1	15722694	15195793	10151437	1e-30	2812
H3.3swap- Rep2	11471571	10978595	8419343
H3.3swap- Rep3	17040824	16722489	11712808
Col control	GSM2111783		3830803	-	-
