# Supplementary material for: The plant-specific histone residue Phe41 is important for genome-wide H3.1 distribution
Source: Nat Commun. 2018 Feb 12;9:630. doi: 10.1038/s41467-018-02976-9 (PMC5809374; doi:10.1038/s41467-018-02976-9)
Supplement: Supplementary file 7 — Supplementary Data 5 [file 41467_2018_2976_MOESM7_ESM.xlsx]

## Sheet: Sheet1
Supplementary Data 5. List of original data sources used in this study.
Name-Dataset	Method	GEO accession	Tissue	Plant stage	Reference
Columbia wild-type	RNAseq	GSM881679	leaves	3-week old	Ausin et al., 2012
H3K9me2	ChIPseq	GSM701926	aerial tissue	2-week old	Luo et al., 2013.
H3K27me1	ChIPseq	GSM701928	aerial tissue	2-week old	Luo et al., 2013.
H3K9ac	ChIPseq	GSM701925	aerial tissue	2-week old	Luo et al., 2013.
H3K36me2	ChIPseq	GSM701930	aerial tissue	2-week old	Luo et al., 2013.
H3	ChIPseq	GSM701932	aerial tissue	2-week old	Luo et al., 2013.
